# Supplementary material for: Investigating Pediatricians’ Practice, Knowledge, and Barriers in Diagnosing Cerebral Palsy
Source: Children (Basel). 2025 Sep 22;12(9):1274. doi: 10.3390/children12091274 (PMC12468520; doi:10.3390/children12091274)
Supplement: Supplementary file 1 [file children-12-01274-s001.zip]

Archive with 1 entries (1 files):
- children-3843955-supplementary.pdf
